# Supplementary material for: Multimodal chest surface motion data for respiratory and cardiovascular monitoring applications
Source: Sci Data. 2017 Apr 25;4:170052. doi: 10.1038/sdata.2017.52 (PMC5404625; doi:10.1038/sdata.2017.52)
Supplement: Supplementary file 1 [file sdata201752-isa1.zip]

Archive with 4 entries (4 files):
- i_Investigation.txt
- s_study_Veluvolu.txt
- a_VICON_Veluvolu.txt
- a_BIOPAC_Veluvolu.txt
