# Supplementary material for: Multimodal chest surface motion data for respiratory and cardiovascular monitoring applications
Source: Sci Data. 2017 Apr 25;4:170052. doi: 10.1038/sdata.2017.52 (PMC5404625; doi:10.1038/sdata.2017.52)
Supplement: Supplementary file 1 [file sdata201752-isa1.zip › i_Investigation.txt]

# Investigation File generated for Scientific Data with Investigation File Authoring Tool version 0.1.0 on 21/03/2017 - This metadata file is CC0
ONTOLOGY SOURCE REFERENCE
Term Source Name	NCBITAXON	PATO	UO	OBI	XCO	EFO	ERO	NCIT
Term Source File	http://data.bioontology.org/ontologies/NCBITAXON	http://data.bioontology.org/ontologies/PATO	http://data.bioontology.org/ontologies/UO	http://data.bioontology.org/ontologies/OBI	http://data.bioontology.org/ontologies/XCO	http://data.bioontology.org/ontologies/EFO	http://data.bioontology.org/ontologies/ERO	http://data.bioontology.org/ontologies/NCIT
Term Source Version	2016AB	unknown	unknown	2014-08-18	4.16	2.81	2013-08-02	16.05e
Term Source Description	National Center for Biotechnology Information (NCBI) Organismal Classification	Phenotypic Quality Ontology	Units of Measurement Ontology	Ontology for Biomedical Investigations	Experimental Conditions Ontology	Experimental Factor Ontology	Eagle-I Research Resource Ontology	National Cancer Institute Thesaurus
INVESTIGATION
Investigation Identifier
Investigation Title
Investigation Description
Investigation Submission Date
Investigation Public Release Date
INVESTIGATION PUBLICATIONS
Investigation PubMed ID
Investigation Publication DOI
Investigation Publication Author List
Investigation Publication Title
Investigation Publication Status
Investigation Publication Status Term Accession Number
Investigation Publication Status Term Source REF
INVESTIGATION CONTACTS
Investigation Person Last Name
Investigation Person Mid Initials
Investigation Person First Name
Investigation Person Address
Investigation Person Phone
Investigation Person Fax
Investigation Person Email
Investigation Person Affiliation
Investigation Person Roles
Investigation Person Roles Term Accession Number
Investigation Person Roles Term Source REF
STUDY
Study Identifier	10.1038/sdata.2017.52
Study Title	Multimodal chest surface motion data for respiratory and cardiovascular monitoring applications
Study Submission Date	25/05/2016
Study Public Release Date	25/04/2017
Study Description	http://www.nature.com/articles/sdata201752#abstract
Study File Name	s_study_Veluvolu.txt
Comment[Subject Keywords]	///;//;//
Comment[Manuscript Licence]	CC BY-4.0
Comment[Experimental Metadata Licence]	CC0
Comment[Supplementary Information File Name]	
Comment[Supplementary Information File Type]	x-zip-compressed
Comment[Supplementary Information File URL]	http://www.nature.com/articles/sdata201752#supplementary-information
Comment[Data Repository]	figshare
Comment[Data Record Accession]	doi:10.6084/m9.figshare.c.3258022
Comment[Data Record URI]	https://dx.doi.org/10.6084/m9.figshare.c.3258022
STUDY DESIGN DESCRIPTORS
Study Design Type	stimulus or stress design
Study Design Type Term Accession Number	OBI:0001396
Study Design Type Term Source REF	OBI
STUDY PUBLICATIONS
Study PubMed ID	""
Study Publication DOI	doi:10.1038/srep05093
Study Publication Author List	""
Study Publication Title	""
Study Publication Status	published
Study Publication Status Term Accession Number	
Study Publication Status Term Source REF	
STUDY FACTORS
Study Factor Name	breathing condition	replication
Study Factor Type	experimental condition	replicate
Study Factor Type Term Accession Number	XCO:0000000	http://www.ebi.ac.uk/efo/EFO_0000683
Study Factor Type Term Source REF	XCO	EFO
STUDY ASSAYS
Study Assay Measurement Type	motion analysis data	Cardiorespiratory Fitness
Study Assay Measurement Type Term Accession Number	ERO:0001184	NCIT:C88164
Study Assay Measurement Type Term Source REF	ERO	NCIT
Study Assay Technology Type	motion sensors	physiological assessment
Study Assay Technology Type Term Accession Number	ERO:0000970	ERO:0001813
Study Assay Technology Type Term Source REF	ERO	ERO
Study Assay Technology Platform	""	""
Study Assay File Name	a_VICON_Veluvolu.txt	a_BIOPAC_Veluvolu.txt
STUDY PROTOCOLS
Study Protocol Name	Participants	Procedures	Experiment Protocol and Trials	Surface Trunk Motion (VICON)	Reference Physiological Signals (BIOPAC)
Study Protocol Type	selection	protocol	protocol	motion analysis data	physiological process data collection and processing objective
Study Protocol Type Term Accession Number	OBI:0001928	OBI:0000272	OBI:0000272	ERO:0001184	ERO:0100265
Study Protocol Type Term Source REF	OBI	OBI	OBI	ERO	ERO
Study Protocol Description					
Study Protocol URI	""	""	""	""	""
Study Protocol Version					
Study Protocol Parameters Name	""	""	""	""	""
Study Protocol Parameters Name Term Accession Number	""	""	""	""	""
Study Protocol Parameters Name Term Source REF	""	""	""	""	""
Study Protocol Components Name	""	""	""	""	""
Study Protocol Components Type	""	""	""	""	""
Study Protocol Components Type Term Accession Number	""	""	""	""	""
Study Protocol Components Type Term Source REF	""	""	""	""	""
STUDY CONTACTS
Study Person Last Name	Shafiq	Veluvolu
Study Person First Name	Ghufran	Kalyana Chakravarthy
Study Person Mid Initials		
Study Person Email	""	veluvolu@ee.knu.ac.kr
Study Person Phone		
Study Person Fax		
Study Person Address		
Study Person Affiliation	School of Electronics Engineering, Kyungpook National University, Daegu 702–701, South Korea	School of Electronics Engineering, Kyungpook National University, Daegu 702–701, South Korea
Study Person Roles		
Study Person Roles Term Accession Number		
Study Person Roles Term Source REF		
Comment[Study Person ORCID]	0000-0002-9582-9633	0000-0003-1542-8627
Comment[Funder]		
Comment[FundRef ID]		
Comment[Funder Term Source REF]		
Comment[Grant Identifier]		
