# Supplementary material for: Multimodal chest surface motion data for respiratory and cardiovascular monitoring applications
Source: Sci Data. 2017 Apr 25;4:170052. doi: 10.1038/sdata.2017.52 (PMC5404625; doi:10.1038/sdata.2017.52)
Supplement: Supplementary file 1 [file sdata201752-isa1.zip › s_study_Veluvolu.txt]

Source Name	Characteristics[organism]	Term Source REF	Term Accession Number	Characteristics[sex]	Term Source REF	Term Accession Number	Characteristics[age]	Unit	Term Source REF	Term Accession Number	Characteristics[weight]	Unit	Term Source REF	Term Accession Number	Characteristics[height]	Unit	Term Source REF	Term Accession Number	Characteristics[BMI]	Unit	Term Source REF	Term Accession Number	Characteristics[trunk length]	Unit	Term Source REF	Term Accession Number	Characteristics[trunk width]	Unit	Term Source REF	Term Accession Number	Characteristics[smoker]	Characteristics[previous night sleep duration]	Unit	Term Source REF	Term Accession Number	Protocol REF	Protocol REF	Sample Name	Factor Value[breathing condition]	Factor Value[replication]
Kyungpook National University participants	Homo sapiens	NCBITAXON	NCBITaxon:9606	male	PATO	PATO:0000384	25	year	UO	UO:0000036	56	kilogram	UO	UO:0000009	168	centimeter	UO	UO:0000015	19.8	kilogram per square meter	UO	UO:0000086	33	centimeter	UO	UO:0000015	22	centimeter	UO	UO:0000015	Yes	8	hour	UO	UO:0000032	Participants	Procedures	S1	free breathing; breath-hold	trial replication number
Kyungpook National University participants	Homo sapiens	NCBITAXON	NCBITaxon:9606	male	PATO	PATO:0000384	24	year	UO	UO:0000036	62	kilogram	UO	UO:0000009	173	centimeter	UO	UO:0000015	20.7	kilogram per square meter	UO	UO:0000086	34	centimeter	UO	UO:0000015	22	centimeter	UO	UO:0000015	No	8	hour	UO	UO:0000032	Participants	Procedures	S2	free breathing; breath-hold	trial replication number
Kyungpook National University participants	Homo sapiens	NCBITAXON	NCBITaxon:9606	male	PATO	PATO:0000384	26	year	UO	UO:0000036	63	kilogram	UO	UO:0000009	168	centimeter	UO	UO:0000015	22.3	kilogram per square meter	UO	UO:0000086	35	centimeter	UO	UO:0000015	36	centimeter	UO	UO:0000015	Yes	8	hour	UO	UO:0000032	Participants	Procedures	S3	free breathing; breath-hold; irregular breathing; post-exercise recovery	trial replication number
Kyungpook National University participants	Homo sapiens	NCBITAXON	NCBITaxon:9606	male	PATO	PATO:0000384	22	year	UO	UO:0000036	65	kilogram	UO	UO:0000009	178	centimeter	UO	UO:0000015	20.5	kilogram per square meter	UO	UO:0000086	32	centimeter	UO	UO:0000015	22	centimeter	UO	UO:0000015	Yes	6	hour	UO	UO:0000032	Participants	Procedures	S4	free breathing; breath-hold; irregular breathing; post-exercise recovery	trial replication number
Kyungpook National University participants	Homo sapiens	NCBITAXON	NCBITaxon:9606	male	PATO	PATO:0000384	28	year	UO	UO:0000036	74	kilogram	UO	UO:0000009	178	centimeter	UO	UO:0000015	23.4	kilogram per square meter	UO	UO:0000086	32	centimeter	UO	UO:0000015	20	centimeter	UO	UO:0000015	No	5	hour	UO	UO:0000032	Participants	Procedures	S5	free breathing; breath-hold	trial replication number
Kyungpook National University participants	Homo sapiens	NCBITAXON	NCBITaxon:9606	male	PATO	PATO:0000384	22	year	UO	UO:0000036	61	kilogram	UO	UO:0000009	168	centimeter	UO	UO:0000015	21.6	kilogram per square meter	UO	UO:0000086	28	centimeter	UO	UO:0000015	22	centimeter	UO	UO:0000015	No	6.5	hour	UO	UO:0000032	Participants	Procedures	S6	free breathing; breath-hold; irregular breathing; post-exercise recovery	trial replication number
Kyungpook National University participants	Homo sapiens	NCBITAXON	NCBITaxon:9606	male	PATO	PATO:0000384	32	year	UO	UO:0000036	53	kilogram	UO	UO:0000009	170	centimeter	UO	UO:0000015	18.3	kilogram per square meter	UO	UO:0000086	32	centimeter	UO	UO:0000015	24	centimeter	UO	UO:0000015	No	7	hour	UO	UO:0000032	Participants	Procedures	S7	free breathing; breath-hold; irregular breathing; post-exercise recovery	trial replication number
Kyungpook National University participants	Homo sapiens	NCBITAXON	NCBITaxon:9606	male	PATO	PATO:0000384	23	year	UO	UO:0000036	68	kilogram	UO	UO:0000009	158	centimeter	UO	UO:0000015	27.2	kilogram per square meter	UO	UO:0000086	28	centimeter	UO	UO:0000015	20	centimeter	UO	UO:0000015	No	7	hour	UO	UO:0000032	Participants	Procedures	S8	free breathing; irregular breathing; post-exercise recovery	trial replication number
Kyungpook National University participants	Homo sapiens	NCBITAXON	NCBITaxon:9606	male	PATO	PATO:0000384	28	year	UO	UO:0000036	70	kilogram	UO	UO:0000009	175	centimeter	UO	UO:0000015	22.9	kilogram per square meter	UO	UO:0000086	33	centimeter	UO	UO:0000015	23	centimeter	UO	UO:0000015	Yes	4	hour	UO	UO:0000032	Participants	Procedures	S9	free breathing; breath-hold	trial replication number
Kyungpook National University participants	Homo sapiens	NCBITAXON	NCBITaxon:9606	male	PATO	PATO:0000384	23	year	UO	UO:0000036	75	kilogram	UO	UO:0000009	172	centimeter	UO	UO:0000015	25.4	kilogram per square meter	UO	UO:0000086	34	centimeter	UO	UO:0000015	24	centimeter	UO	UO:0000015	No	4	hour	UO	UO:0000032	Participants	Procedures	S10	free breathing; breath-hold	trial replication number
Kyungpook National University participants	Homo sapiens	NCBITAXON	NCBITaxon:9606	male	PATO	PATO:0000384	26	year	UO	UO:0000036	75	kilogram	UO	UO:0000009	176	centimeter	UO	UO:0000015	24.2	kilogram per square meter	UO	UO:0000086	34	centimeter	UO	UO:0000015	30	centimeter	UO	UO:0000015	Yes	8	hour	UO	UO:0000032	Participants	Procedures	S11	free breathing; breath-hold	trial replication number
