# Supplementary material for: Multimodal chest surface motion data for respiratory and cardiovascular monitoring applications
Source: Sci Data. 2017 Apr 25;4:170052. doi: 10.1038/sdata.2017.52 (PMC5404625; doi:10.1038/sdata.2017.52)
Supplement: Supplementary file 1 [file sdata201752-isa1.zip › a_VICON_Veluvolu.txt]

Sample Name	Protocol REF	Protocol REF	Assay Name	Raw Data File	Comment[Data Repository]	Comment[Data Record Accession]	Comment[Data Record URI]	Factor Value[breathing condition]	Factor Value[replication]
S1	Experiment Protocol and Trials	Surface Trunk Motion (VICON)	S1_free breathing1	Free Breathing.zip	figshare	doi:10.6084/m9.figshare.c.3258022	https://dx.doi.org/10.6084/m9.figshare.c.3258022	free breathing	1
S1	Experiment Protocol and Trials	Surface Trunk Motion (VICON)	S1_free breathing2	Free Breathing.zip	figshare	doi:10.6084/m9.figshare.c.3258022	https://dx.doi.org/10.6084/m9.figshare.c.3258022	free breathing	2
S1	Experiment Protocol and Trials	Surface Trunk Motion (VICON)	S1_free breathing3	Free Breathing.zip	figshare	doi:10.6084/m9.figshare.c.3258022	https://dx.doi.org/10.6084/m9.figshare.c.3258022	free breathing	3
S1	Experiment Protocol and Trials	Surface Trunk Motion (VICON)	S1_breath-hold1	Breath Hold.zip	figshare	doi:10.6084/m9.figshare.c.3258022	https://dx.doi.org/10.6084/m9.figshare.c.3258022	breath-hold	1
S1	Experiment Protocol and Trials	Surface Trunk Motion (VICON)	S1_breath-hold2	Breath Hold.zip	figshare	doi:10.6084/m9.figshare.c.3258022	https://dx.doi.org/10.6084/m9.figshare.c.3258022	breath-hold	2
S2	Experiment Protocol and Trials	Surface Trunk Motion (VICON)	S2_free breathing1	Free Breathing.zip	figshare	doi:10.6084/m9.figshare.c.3258022	https://dx.doi.org/10.6084/m9.figshare.c.3258022	free breathing	1
S2	Experiment Protocol and Trials	Surface Trunk Motion (VICON)	S2_free breathing2	Free Breathing.zip	figshare	doi:10.6084/m9.figshare.c.3258022	https://dx.doi.org/10.6084/m9.figshare.c.3258022	free breathing	2
S2	Experiment Protocol and Trials	Surface Trunk Motion (VICON)	S2_free breathing3	Free Breathing.zip	figshare	doi:10.6084/m9.figshare.c.3258022	https://dx.doi.org/10.6084/m9.figshare.c.3258022	free breathing	3
S2	Experiment Protocol and Trials	Surface Trunk Motion (VICON)	S2_breath-hold1	Breath Hold.zip	figshare	doi:10.6084/m9.figshare.c.3258022	https://dx.doi.org/10.6084/m9.figshare.c.3258022	breath-hold	1
S3	Experiment Protocol and Trials	Surface Trunk Motion (VICON)	S3_free breathing1	Free Breathing.zip	figshare	doi:10.6084/m9.figshare.c.3258022	https://dx.doi.org/10.6084/m9.figshare.c.3258022	free breathing	1
S3	Experiment Protocol and Trials	Surface Trunk Motion (VICON)	S3_free breathing2	Free Breathing.zip	figshare	doi:10.6084/m9.figshare.c.3258022	https://dx.doi.org/10.6084/m9.figshare.c.3258022	free breathing	2
S3	Experiment Protocol and Trials	Surface Trunk Motion (VICON)	S3_free breathing3	Free Breathing.zip	figshare	doi:10.6084/m9.figshare.c.3258022	https://dx.doi.org/10.6084/m9.figshare.c.3258022	free breathing	3
S3	Experiment Protocol and Trials	Surface Trunk Motion (VICON)	S3_free breathing4	Free Breathing.zip	figshare	doi:10.6084/m9.figshare.c.3258022	https://dx.doi.org/10.6084/m9.figshare.c.3258022	free breathing	4
S3	Experiment Protocol and Trials	Surface Trunk Motion (VICON)	S3_free breathing5	Free Breathing.zip	figshare	doi:10.6084/m9.figshare.c.3258022	https://dx.doi.org/10.6084/m9.figshare.c.3258022	free breathing	5
S3	Experiment Protocol and Trials	Surface Trunk Motion (VICON)	S3_free breathing6	Free Breathing.zip	figshare	doi:10.6084/m9.figshare.c.3258022	https://dx.doi.org/10.6084/m9.figshare.c.3258022	free breathing	6
S3	Experiment Protocol and Trials	Surface Trunk Motion (VICON)	S3_free breathing7	Free Breathing.zip	figshare	doi:10.6084/m9.figshare.c.3258022	https://dx.doi.org/10.6084/m9.figshare.c.3258022	free breathing	7
S3	Experiment Protocol and Trials	Surface Trunk Motion (VICON)	S3_free breathing8	Free Breathing.zip	figshare	doi:10.6084/m9.figshare.c.3258022	https://dx.doi.org/10.6084/m9.figshare.c.3258022	free breathing	8
S3	Experiment Protocol and Trials	Surface Trunk Motion (VICON)	S3_breath-hold1	Breath Hold.zip	figshare	doi:10.6084/m9.figshare.c.3258022	https://dx.doi.org/10.6084/m9.figshare.c.3258022	breath-hold	1
S3	Experiment Protocol and Trials	Surface Trunk Motion (VICON)	S3_irregular breathing1	Irregular Breathing.zip	figshare	doi:10.6084/m9.figshare.c.3258022	https://dx.doi.org/10.6084/m9.figshare.c.3258022	irregular breathing	1
S3	Experiment Protocol and Trials	Surface Trunk Motion (VICON)	S3_post-exercise recovery1	Post Exercise.zip	figshare	doi:10.6084/m9.figshare.c.3258022	https://dx.doi.org/10.6084/m9.figshare.c.3258022	post-exercise recovery	1
S4	Experiment Protocol and Trials	Surface Trunk Motion (VICON)	S4_free breathing1	Free Breathing.zip	figshare	doi:10.6084/m9.figshare.c.3258022	https://dx.doi.org/10.6084/m9.figshare.c.3258022	free breathing	1
S4	Experiment Protocol and Trials	Surface Trunk Motion (VICON)	S4_free breathing2	Free Breathing.zip	figshare	doi:10.6084/m9.figshare.c.3258022	https://dx.doi.org/10.6084/m9.figshare.c.3258022	free breathing	2
S4	Experiment Protocol and Trials	Surface Trunk Motion (VICON)	S4_free breathing3	Free Breathing.zip	figshare	doi:10.6084/m9.figshare.c.3258022	https://dx.doi.org/10.6084/m9.figshare.c.3258022	free breathing	3
S4	Experiment Protocol and Trials	Surface Trunk Motion (VICON)	S4_free breathing4	Free Breathing.zip	figshare	doi:10.6084/m9.figshare.c.3258022	https://dx.doi.org/10.6084/m9.figshare.c.3258022	free breathing	4
S4	Experiment Protocol and Trials	Surface Trunk Motion (VICON)	S4_free breathing5	Free Breathing.zip	figshare	doi:10.6084/m9.figshare.c.3258022	https://dx.doi.org/10.6084/m9.figshare.c.3258022	free breathing	5
S4	Experiment Protocol and Trials	Surface Trunk Motion (VICON)	S4_breath-hold1	Breath Hold.zip	figshare	doi:10.6084/m9.figshare.c.3258022	https://dx.doi.org/10.6084/m9.figshare.c.3258022	breath-hold	1
S4	Experiment Protocol and Trials	Surface Trunk Motion (VICON)	S4_irregular breathing1	Irregular Breathing.zip	figshare	doi:10.6084/m9.figshare.c.3258022	https://dx.doi.org/10.6084/m9.figshare.c.3258022	irregular breathing	1
S4	Experiment Protocol and Trials	Surface Trunk Motion (VICON)	S4_post-exercise recovery1	Post Exercise.zip	figshare	doi:10.6084/m9.figshare.c.3258022	https://dx.doi.org/10.6084/m9.figshare.c.3258022	post-exercise recovery	1
S5	Experiment Protocol and Trials	Surface Trunk Motion (VICON)	S5_free breathing1	Free Breathing.zip	figshare	doi:10.6084/m9.figshare.c.3258022	https://dx.doi.org/10.6084/m9.figshare.c.3258022	free breathing	1
S5	Experiment Protocol and Trials	Surface Trunk Motion (VICON)	S5_free breathing2	Free Breathing.zip	figshare	doi:10.6084/m9.figshare.c.3258022	https://dx.doi.org/10.6084/m9.figshare.c.3258022	free breathing	2
S5	Experiment Protocol and Trials	Surface Trunk Motion (VICON)	S5_free breathing3	Free Breathing.zip	figshare	doi:10.6084/m9.figshare.c.3258022	https://dx.doi.org/10.6084/m9.figshare.c.3258022	free breathing	3
S5	Experiment Protocol and Trials	Surface Trunk Motion (VICON)	S5_free breathing4	Free Breathing.zip	figshare	doi:10.6084/m9.figshare.c.3258022	https://dx.doi.org/10.6084/m9.figshare.c.3258022	free breathing	4
S5	Experiment Protocol and Trials	Surface Trunk Motion (VICON)	S5_free breathing5	Free Breathing.zip	figshare	doi:10.6084/m9.figshare.c.3258022	https://dx.doi.org/10.6084/m9.figshare.c.3258022	free breathing	5
S5	Experiment Protocol and Trials	Surface Trunk Motion (VICON)	S5_breath-hold1	Breath Hold.zip	figshare	doi:10.6084/m9.figshare.c.3258022	https://dx.doi.org/10.6084/m9.figshare.c.3258022	breath-hold	1
S6	Experiment Protocol and Trials	Surface Trunk Motion (VICON)	S6_free breathing1	Free Breathing.zip	figshare	doi:10.6084/m9.figshare.c.3258022	https://dx.doi.org/10.6084/m9.figshare.c.3258022	free breathing	1
S6	Experiment Protocol and Trials	Surface Trunk Motion (VICON)	S6_free breathing2	Free Breathing.zip	figshare	doi:10.6084/m9.figshare.c.3258022	https://dx.doi.org/10.6084/m9.figshare.c.3258022	free breathing	2
S6	Experiment Protocol and Trials	Surface Trunk Motion (VICON)	S6_free breathing3	Free Breathing.zip	figshare	doi:10.6084/m9.figshare.c.3258022	https://dx.doi.org/10.6084/m9.figshare.c.3258022	free breathing	3
S6	Experiment Protocol and Trials	Surface Trunk Motion (VICON)	S6_free breathing4	Free Breathing.zip	figshare	doi:10.6084/m9.figshare.c.3258022	https://dx.doi.org/10.6084/m9.figshare.c.3258022	free breathing	4
S6	Experiment Protocol and Trials	Surface Trunk Motion (VICON)	S6_free breathing5	Free Breathing.zip	figshare	doi:10.6084/m9.figshare.c.3258022	https://dx.doi.org/10.6084/m9.figshare.c.3258022	free breathing	5
S6	Experiment Protocol and Trials	Surface Trunk Motion (VICON)	S6_breath-hold1	Breath Hold.zip	figshare	doi:10.6084/m9.figshare.c.3258022	https://dx.doi.org/10.6084/m9.figshare.c.3258022	breath-hold	1
S6	Experiment Protocol and Trials	Surface Trunk Motion (VICON)	S6_irregular breathing1	Irregular Breathing.zip	figshare	doi:10.6084/m9.figshare.c.3258022	https://dx.doi.org/10.6084/m9.figshare.c.3258022	irregular breathing	1
S6	Experiment Protocol and Trials	Surface Trunk Motion (VICON)	S6_post-exercise recovery1	Post Exercise.zip	figshare	doi:10.6084/m9.figshare.c.3258022	https://dx.doi.org/10.6084/m9.figshare.c.3258022	post-exercise recovery	1
S7	Experiment Protocol and Trials	Surface Trunk Motion (VICON)	S7_free breathing1	Free Breathing.zip	figshare	doi:10.6084/m9.figshare.c.3258022	https://dx.doi.org/10.6084/m9.figshare.c.3258022	free breathing	1
S7	Experiment Protocol and Trials	Surface Trunk Motion (VICON)	S7_free breathing2	Free Breathing.zip	figshare	doi:10.6084/m9.figshare.c.3258022	https://dx.doi.org/10.6084/m9.figshare.c.3258022	free breathing	2
S7	Experiment Protocol and Trials	Surface Trunk Motion (VICON)	S7_free breathing3	Free Breathing.zip	figshare	doi:10.6084/m9.figshare.c.3258022	https://dx.doi.org/10.6084/m9.figshare.c.3258022	free breathing	3
S7	Experiment Protocol and Trials	Surface Trunk Motion (VICON)	S7_free breathing4	Free Breathing.zip	figshare	doi:10.6084/m9.figshare.c.3258022	https://dx.doi.org/10.6084/m9.figshare.c.3258022	free breathing	4
S7	Experiment Protocol and Trials	Surface Trunk Motion (VICON)	S7_breath-hold1	Breath Hold.zip	figshare	doi:10.6084/m9.figshare.c.3258022	https://dx.doi.org/10.6084/m9.figshare.c.3258022	breath-hold	1
S7	Experiment Protocol and Trials	Surface Trunk Motion (VICON)	S7_irregular breathing1	Irregular Breathing.zip	figshare	doi:10.6084/m9.figshare.c.3258022	https://dx.doi.org/10.6084/m9.figshare.c.3258022	irregular breathing	1
S7	Experiment Protocol and Trials	Surface Trunk Motion (VICON)	S7_post-exercise recovery1	Post Exercise.zip	figshare	doi:10.6084/m9.figshare.c.3258022	https://dx.doi.org/10.6084/m9.figshare.c.3258022	post-exercise recovery	1
S8	Experiment Protocol and Trials	Surface Trunk Motion (VICON)	S8_free breathing1	Free Breathing.zip	figshare	doi:10.6084/m9.figshare.c.3258022	https://dx.doi.org/10.6084/m9.figshare.c.3258022	free breathing	1
S8	Experiment Protocol and Trials	Surface Trunk Motion (VICON)	S8_free breathing2	Free Breathing.zip	figshare	doi:10.6084/m9.figshare.c.3258022	https://dx.doi.org/10.6084/m9.figshare.c.3258022	free breathing	2
S8	Experiment Protocol and Trials	Surface Trunk Motion (VICON)	S8_free breathing3	Free Breathing.zip	figshare	doi:10.6084/m9.figshare.c.3258022	https://dx.doi.org/10.6084/m9.figshare.c.3258022	free breathing	3
S8	Experiment Protocol and Trials	Surface Trunk Motion (VICON)	S8_free breathing4	Free Breathing.zip	figshare	doi:10.6084/m9.figshare.c.3258022	https://dx.doi.org/10.6084/m9.figshare.c.3258022	free breathing	4
S8	Experiment Protocol and Trials	Surface Trunk Motion (VICON)	S8_free breathing5	Free Breathing.zip	figshare	doi:10.6084/m9.figshare.c.3258022	https://dx.doi.org/10.6084/m9.figshare.c.3258022	free breathing	5
S8	Experiment Protocol and Trials	Surface Trunk Motion (VICON)	S8_irregular breathing1	Irregular Breathing.zip	figshare	doi:10.6084/m9.figshare.c.3258022	https://dx.doi.org/10.6084/m9.figshare.c.3258022	irregular breathing	1
S8	Experiment Protocol and Trials	Surface Trunk Motion (VICON)	S8_post-exercise recovery1	Post Exercise.zip	figshare	doi:10.6084/m9.figshare.c.3258022	https://dx.doi.org/10.6084/m9.figshare.c.3258022	post-exercise recovery	1
S9	Experiment Protocol and Trials	Surface Trunk Motion (VICON)	S9_free breathing1	Free Breathing.zip	figshare	doi:10.6084/m9.figshare.c.3258022	https://dx.doi.org/10.6084/m9.figshare.c.3258022	free breathing	1
S9	Experiment Protocol and Trials	Surface Trunk Motion (VICON)	S9_free breathing2	Free Breathing.zip	figshare	doi:10.6084/m9.figshare.c.3258022	https://dx.doi.org/10.6084/m9.figshare.c.3258022	free breathing	2
S9	Experiment Protocol and Trials	Surface Trunk Motion (VICON)	S9_free breathing3	Free Breathing.zip	figshare	doi:10.6084/m9.figshare.c.3258022	https://dx.doi.org/10.6084/m9.figshare.c.3258022	free breathing	3
S9	Experiment Protocol and Trials	Surface Trunk Motion (VICON)	S9_free breathing4	Free Breathing.zip	figshare	doi:10.6084/m9.figshare.c.3258022	https://dx.doi.org/10.6084/m9.figshare.c.3258022	free breathing	4
S9	Experiment Protocol and Trials	Surface Trunk Motion (VICON)	S9_free breathing5	Free Breathing.zip	figshare	doi:10.6084/m9.figshare.c.3258022	https://dx.doi.org/10.6084/m9.figshare.c.3258022	free breathing	5
S9	Experiment Protocol and Trials	Surface Trunk Motion (VICON)	S9_breath-hold1	Breath Hold.zip	figshare	doi:10.6084/m9.figshare.c.3258022	https://dx.doi.org/10.6084/m9.figshare.c.3258022	breath-hold	1
S10	Experiment Protocol and Trials	Surface Trunk Motion (VICON)	S10_free breathing1	Free Breathing.zip	figshare	doi:10.6084/m9.figshare.c.3258022	https://dx.doi.org/10.6084/m9.figshare.c.3258022	free breathing	1
S10	Experiment Protocol and Trials	Surface Trunk Motion (VICON)	S10_free breathing2	Free Breathing.zip	figshare	doi:10.6084/m9.figshare.c.3258022	https://dx.doi.org/10.6084/m9.figshare.c.3258022	free breathing	2
S10	Experiment Protocol and Trials	Surface Trunk Motion (VICON)	S10_free breathing3	Free Breathing.zip	figshare	doi:10.6084/m9.figshare.c.3258022	https://dx.doi.org/10.6084/m9.figshare.c.3258022	free breathing	3
S10	Experiment Protocol and Trials	Surface Trunk Motion (VICON)	S10_breath-hold1	Breath Hold.zip	figshare	doi:10.6084/m9.figshare.c.3258022	https://dx.doi.org/10.6084/m9.figshare.c.3258022	breath-hold	1
S11	Experiment Protocol and Trials	Surface Trunk Motion (VICON)	S11_free breathing1	Free Breathing.zip	figshare	doi:10.6084/m9.figshare.c.3258022	https://dx.doi.org/10.6084/m9.figshare.c.3258022	free breathing	1
S11	Experiment Protocol and Trials	Surface Trunk Motion (VICON)	S11_free breathing2	Free Breathing.zip	figshare	doi:10.6084/m9.figshare.c.3258022	https://dx.doi.org/10.6084/m9.figshare.c.3258022	free breathing	2
S11	Experiment Protocol and Trials	Surface Trunk Motion (VICON)	S11_free breathing3	Free Breathing.zip	figshare	doi:10.6084/m9.figshare.c.3258022	https://dx.doi.org/10.6084/m9.figshare.c.3258022	free breathing	3
S11	Experiment Protocol and Trials	Surface Trunk Motion (VICON)	S11_breath-hold1	Breath Hold.zip	figshare	doi:10.6084/m9.figshare.c.3258022	https://dx.doi.org/10.6084/m9.figshare.c.3258022	breath-hold	1
